# Supplementary material for: CLICK-FLISA Based on Metal–Organic Frameworks for Simultaneous Detection of Fumonisin B1 (FB1) and Zearalenone (ZEN) in Maize
Source: Biosensors (Basel). 2024 Jul 21;14(7):355. doi: 10.3390/bios14070355 (PMC11275017; doi:10.3390/bios14070355)
Supplement: Supplementary file 1 [file biosensors-14-00355-s001.zip]

Archive with 1 entries (1 files):
- biosensors-3064740-supplementary.pdf
